# Supplementary material for: Efficacy of Yijinjing-inspired exercises on sleep disorders in Parkinson’s disease: a controlled fNIRS study
Source: Front Psychiatry. 2025 Jul 18;16:1470847. doi: 10.3389/fpsyt.2025.1470847 (PMC12314427; doi:10.3389/fpsyt.2025.1470847)
Supplement: Supplementary file 1 [file DataSheet1.xlsx]

## Sheet: ΔTable 1
GroupN.	Group	ΔMoCa	ΔMMSE	ΔPSQI	ΔUPDRS	ΔPDQ-39
1	Control Group	0	0	-1	2	4
1	Control Group	-1	0	-1	0	-6
1	Control Group	1	1	0	-1	-10
1	Control Group	0	1	-2	-3	-3
1	Control Group	0	0	0	0	-8
1	Control Group	-1	0	-3	3	-5
1	Control Group	0	0	-1	-2	0
1	Control Group	1	0	0	0	-8
1	Control Group	5	1	0	-2	-6
1	Control Group	0	0	2	-2	-6
1	Control Group	-1	1	1	0	4
1	Control Group	3	0	-1	0	2
1	Control Group	0	0	-3	2	4
1	Control Group	-2	1	0	3	4
1	Control Group	-5	1	2	-1	7
1	Control Group	-1	0	-1	-2	1
1	Control Group	3	0	0	1	7
1	Control Group	0	0	1	-2	-1
1	Control Group	-1	0	0	-1	1
1	Control Group	0	4	0	0	4
1	Control Group	1	0	4	1	2
1	Control Group	0	0	2	0	-12
1	Control Group	0	-1	-1	-1	8
1	Control Group	2	1	0	3	6
1	Control Group	0	-2	-1	0	3
1	Control Group	-1	0	-1	2	3
1	Control Group	0	0	-2	0	2
1	Control Group	3	-1	-1	1	0
1	Control Group	-1	0	-2	0	3
1	Control Group	1	0	1	-1	-1
1	Control Group	1	0	2	0	-10
1	Control Group	1	0	0	-2	-1
2	Exercise Group	0	0	-2	-2	1
2	Exercise Group	0	2	0	5	-3
2	Exercise Group	0	1	-1	-1	-3
2	Exercise Group	0	1	-2	-5	5
2	Exercise Group	2	2	-1	0	-2
2	Exercise Group	2	1	0	-3	0
2	Exercise Group	0	0	0	-3	-8
2	Exercise Group	0	2	-1	-2	-3
2	Exercise Group	1	2	-1	2	7
2	Exercise Group	1	-2	-2	0	-4
2	Exercise Group	1	0	-2	-2	-2
2	Exercise Group	-1	0	-2	0	-1
2	Exercise Group	0	0	-1	-4	-3
2	Exercise Group	2	0	-1	1	1
2	Exercise Group	1	0	-2	3	-2
2	Exercise Group	1	-1	-1	-1	-3
2	Exercise Group	0	0	-2	-1	1
2	Exercise Group	-1	-1	-2	2	0
2	Exercise Group	-2	1	-2	-1	0
2	Exercise Group	-1	-1	-1	-1	-3
2	Exercise Group	1	1	-1	-2	-1
2	Exercise Group	0	0	0	-2	1
2	Exercise Group	1	1	0	-2	-3
2	Exercise Group	0	1	0	-1	7
2	Exercise Group	2	1	-2	-4	-5
2	Exercise Group	1	0	-3	-2	0
2	Exercise Group	0	0	-1	-1	-3
2	Exercise Group	1	2	-1	-2	-3
2	Exercise Group	1	0	-1	4	-3
2	Exercise Group	2	2	0	-1	-1
2	Exercise Group	-1	0	-2	-1	-5
2	Exercise Group	0	0	-1	-1	-4
3	Music Group	-1	-1	0	2	1
3	Music Group	-1	2	1	1	-3
3	Music Group	1	0	-1	1	-3
3	Music Group	1	2	0	0	-3
3	Music Group	-1	1	-1	-1	-1
3	Music Group	0	-2	1	2	7
3	Music Group	2	1	-2	3	-2
3	Music Group	-1	-2	-2	-1	2
3	Music Group	-1	0	0	-2	2
3	Music Group	0	-1	1	2	7
3	Music Group	2	1	-1	4	4
3	Music Group	1	1	0	-1	4
3	Music Group	0	-2	-1	1	4
3	Music Group	1	1	-3	3	1
3	Music Group	0	0	-1	1	-3
3	Music Group	2	0	1	-2	-4
3	Music Group	-3	1	1	0	-3
3	Music Group	0	1	-1	-1	-10
3	Music Group	1	0	-3	0	2
3	Music Group	0	3	-1	-2	6
3	Music Group	1	1	-2	-2	1
3	Music Group	-1	-1	-1	-1	-3
3	Music Group	1	2	1	0	-3
3	Music Group	1	1	1	-1	0
3	Music Group	1	1	-3	-2	-2
3	Music Group	1	1	0	0	5
3	Music Group	0	2	0	-5	-5
3	Music Group	2	1	2	-2	1
3	Music Group	0	-1	-2	2	-2
3	Music Group	1	-1	0	2	-3
3	Music Group	-1	-1	0	-3	-3
3	Music Group	0	0	-1	-4	-4

## Sheet: Control
Name	Gender	ID Card Number	Contact Phone Number	Age	MoCA Pre-test	MoCA Post-test	MMSE Pre-test	MMSE Post-test	PSQI Pre-test	PSQI Post-test	UPDRS Pre-test	UPDRS Post-test	PDQ-39 Pre-test	PDQ-39 Post-test	Disease Duration	Stage
	Male			69	23	23	24	24	15	14	17	19	32	36
	Female			70	23	22	23	23	16	15	16	16	35	29
	Female			75	22	23	19	20	17	17	17	16	41	31
	Male			72	19	19	19	20	17	15	19	16	31	28
	Male			71	21	21	22	22	17	17	17	17	34	26
	Female			69	22	21	22	22	17	14	15	18	35	30
	Male			75	18	18	19	19	16	15	18	16	29	29
	Female			71	23	24	24	24	17	17	15	15	36	28
	Male			72	20	25	17	18	16	16	19	17	38	32
	Male			66	18	18	19	19	17	19	18	16	37	31
	Female			64	21	20	21	22	17	18	16	16	35	39
	Male			68	18	21	20	20	19	18	18	18	35	37
	Male			68	19	19	20	20	18	15	18	20	34	38
	Male			66	22	20	21	22	17	17	16	19	32	36
	Male			62	24	19	18	19	13	15	18	17	24	31
	Female			70	20	19	20	20	21	20	18	16	28	29
	Male			73	19	22	20	20	15	15	15	16	34	41
	Male			65	22	22	22	22	15	16	21	19	33	32
	Male			70	25	24	25	25	13	13	17	16	34	35
	Female			69	20	20	20	24	18	18	16	16	36	40
	Female			75	19	20	21	21	14	18	18	19	36	38
	Male			74	20	20	21	21	19	21	17	17	42	30
	Male			72	20	20	22	21	20	19	16	15	25	33
	Male			72	19	21	22	23	14	14	19	22	32	38
	Male			67	21	21	22	20	17	16	17	17	36	39
	Male			66	22	21	22	22	16	15	16	18	34	37
	Female			70	20	20	21	21	20	18	18	18	35	37
	Male			66	20	23	20	19	12	11	19	20	34	34
	Female			74	19	18	22	22	17	15	14	14	36	39
	Female			69	20	21	19	19	18	19	15	14	29	28
	Female			72	20	21	22	22	16	18	16	16	36	26
	Female			74	22	23	24	24	15	15	18	16	38	37
				69.875
				3.4243

## Sheet: Exercise
Name	Gender	ID Card Number	Contact Phone Number	Age	MoCA Pre-test	MoCA Post-test	MMSE Pre-test	MMSE Post-test	PSQI Pre-test	PSQI Post-test	UPDRS Pre-test	UPDRS Post-test	PDQ-39 Pre-test	PDQ-39 Post-test	Disease Duration	Stage
	Male			60	20	20	20	20	18	16	19	17	34	35
	Male			66	18	18	17	19	15	15	13	18	34	31
	Female			67	22	22	23	24	18	17	17	16	41	38
	Female			62	21	21	21	22	17	15	18	13	32	37
	Male			73	20	22	20	22	16	15	17	17	38	36
	Female			71	19	21	21	22	15	15	17	14	35	35
	Female			69	21	21	21	21	17	17	21	18	34	26
	Male			65	20	20	22	24	15	14	16	14	34	31
	Female			67	22	23	24	26	14	13	18	20	35	42
	Male			63	23	24	24	22	17	15	17	17	40	36
	Female			72	19	20	20	20	18	16	15	13	36	34
	Male			60	19	18	19	19	17	15	16	16	37	36
	Male			65	20	20	22	22	16	15	19	15	33	30
	Male			62	20	22	20	20	16	15	15	16	29	30
	Male			68	20	21	21	21	17	15	17	20	34	32
	Female			70	21	22	22	21	17	16	16	15	35	32
	Female			65	22	22	23	23	17	15	18	17	36	37
	Female			70	22	21	23	22	18	16	14	16	40	40
	Female			70	21	19	22	23	16	14	16	15	35	35
	Male			71	22	21	22	21	15	14	16	15	34	31
	Female			73	18	19	18	19	16	15	16	14	36	35
	Male			69	20	20	21	21	17	17	17	15	32	33
	Male			52	18	19	20	21	18	18	15	13	38	35
	Male			65	24	24	25	26	18	18	16	15	25	32
	Female			69	20	22	22	23	18	16	20	16	36	31
	Male			72	19	20	22	22	18	15	17	15	32	32
	Female			74	22	22	23	23	16	15	17	16	36	33
	Male			72	20	21	20	22	17	16	19	17	35	32
	Male			66	19	20	19	19	20	19	15	19	32	29
	Male			76	18	20	19	21	18	18	17	16	31	30
	Female			70	23	22	24	24	17	15	17	16	43	38
	Male			69	18	18	19	19	16	15	14	13	35	31
				67.5938
				4.94394

## Sheet: Music
Name	Gender	ID Card Number	Contact Phone Number	Age	MoCA Pre-test	MoCA Post-test	MMSE Pre-test	MMSE Post-test	PSQI Pre-test	PSQI Post-test	UPDRS Pre-test	UPDRS Post-test	PDQ-39 Pre-test	PDQ-39 Post-test	Disease Duration	Stage
	Male			66	19	18	20	19	17	17	16	18	34	35
	Female			62	18	17	19	21	16	17	18	19	41	38
	Female			78	21	22	22	22	14	13	16	17	36	33
	Female			69	19	20	20	22	15	15	19	19	35	32
	Male			58	18	17	19	20	17	16	18	17	37	36
	Male			62	22	22	24	22	16	17	16	18	29	36
	Male			71	20	22	21	22	19	17	15	18	34	32
	Male			61	21	20	22	20	18	16	18	17	30	32
	Male			64	23	22	23	23	15	15	20	18	30	32
	Female			66	21	21	21	20	17	18	17	19	35	42
	Male			67	22	24	23	24	18	17	17	21	34	38
	Female			70	20	21	20	21	18	18	19	18	29	33
	Male			72	23	23	23	21	16	15	16	17	31	35
	Female			74	22	23	23	24	18	15	15	18	36	37
	Male			66	18	18	18	18	19	18	18	19	34	31
	Female			70	21	23	21	21	15	16	17	15	35	31
	Male			66	21	18	20	21	16	17	20	20	32	29
	Female			67	20	20	20	21	16	15	17	16	36	26
	Male			72	21	22	22	22	19	16	21	21	32	34
	Female			70	18	18	19	22	18	17	19	17	28	34
	Female			72	20	21	21	22	16	14	17	15	34	35
	Female			71	22	21	23	22	18	17	15	14	38	35
	Male			79	22	23	23	25	17	18	16	16	34	31
	Female			80	20	21	21	22	16	17	17	16	35	35
	Female			71	21	22	22	23	18	15	16	14	36	34
	Female			69	18	19	18	19	15	15	17	17	36	41
	Male			77	19	19	20	22	17	17	19	14	42	37
	Male			69	19	21	20	21	17	19	18	16	32	33
	Male			73	24	24	24	23	17	15	16	18	38	36
	Male			65	20	21	21	20	16	16	14	16	33	30
	Male			65	22	21	22	21	18	18	18	15	34	31
	Male			79	21	21	23	23	17	16	18	14	35	31
				69.4062
				5.4705

## Sheet: 纵表-MoCa
序号组别	组别	MoCa变化值
1	对照组	0
1	对照组	-1
1	对照组	1
1	对照组	0
1	对照组	0
1	对照组	-1
1	对照组	0
1	对照组	1
1	对照组	5
1	对照组	0
1	对照组	-1
1	对照组	3
1	对照组	0
1	对照组	-2
1	对照组	-5
1	对照组	-1
1	对照组	3
1	对照组	0
1	对照组	-1
1	对照组	0
1	对照组	1
1	对照组	0
1	对照组	0
1	对照组	2
1	对照组	0
1	对照组	-1
1	对照组	0
1	对照组	3
1	对照组	-1
1	对照组	1
1	对照组	1
1	对照组	1
2	功法组	0
2	功法组	0
2	功法组	0
2	功法组	0
2	功法组	2
2	功法组	2
2	功法组	0
2	功法组	0
2	功法组	1
2	功法组	1
2	功法组	1
2	功法组	-1
2	功法组	0
2	功法组	2
2	功法组	1
2	功法组	1
2	功法组	0
2	功法组	-1
2	功法组	-2
2	功法组	-1
2	功法组	1
2	功法组	0
2	功法组	1
2	功法组	0
2	功法组	2
2	功法组	1
2	功法组	0
2	功法组	1
2	功法组	1
2	功法组	2
2	功法组	-1
2	功法组	0
3	音乐组	-1
3	音乐组	-1
3	音乐组	1
3	音乐组	1
3	音乐组	-1
3	音乐组	0
3	音乐组	2
3	音乐组	-1
3	音乐组	-1
3	音乐组	0
3	音乐组	2
3	音乐组	1
3	音乐组	0
3	音乐组	1
3	音乐组	0
3	音乐组	2
3	音乐组	-3
3	音乐组	0
3	音乐组	1
3	音乐组	0
3	音乐组	1
3	音乐组	-1
3	音乐组	1
3	音乐组	1
3	音乐组	1
3	音乐组	1
3	音乐组	0
3	音乐组	2
3	音乐组	0
3	音乐组	1
3	音乐组	-1
3	音乐组	0

## Sheet: 纵表-MMSE
序号组别	组别	MMSE差值
1	对照组	0
1	对照组	0
1	对照组	1
1	对照组	1
1	对照组	0
1	对照组	0
1	对照组	0
1	对照组	0
1	对照组	1
1	对照组	0
1	对照组	1
1	对照组	0
1	对照组	0
1	对照组	1
1	对照组	1
1	对照组	0
1	对照组	0
1	对照组	0
1	对照组	0
1	对照组	4
1	对照组	0
1	对照组	0
1	对照组	-1
1	对照组	1
1	对照组	-2
1	对照组	0
1	对照组	0
1	对照组	-1
1	对照组	0
1	对照组	0
1	对照组	0
1	对照组	0
2	功法组	0
2	功法组	2
2	功法组	1
2	功法组	1
2	功法组	2
2	功法组	1
2	功法组	0
2	功法组	2
2	功法组	2
2	功法组	-2
2	功法组	0
2	功法组	0
2	功法组	0
2	功法组	0
2	功法组	0
2	功法组	-1
2	功法组	0
2	功法组	-1
2	功法组	1
2	功法组	-1
2	功法组	1
2	功法组	0
2	功法组	1
2	功法组	1
2	功法组	1
2	功法组	0
2	功法组	0
2	功法组	2
2	功法组	0
2	功法组	2
2	功法组	0
2	功法组	0
3	音乐组	-1
3	音乐组	2
3	音乐组	0
3	音乐组	2
3	音乐组	1
3	音乐组	-2
3	音乐组	1
3	音乐组	-2
3	音乐组	0
3	音乐组	-1
3	音乐组	1
3	音乐组	1
3	音乐组	-2
3	音乐组	1
3	音乐组	0
3	音乐组	0
3	音乐组	1
3	音乐组	1
3	音乐组	0
3	音乐组	3
3	音乐组	1
3	音乐组	-1
3	音乐组	2
3	音乐组	1
3	音乐组	1
3	音乐组	1
3	音乐组	2
3	音乐组	1
3	音乐组	-1
3	音乐组	-1
3	音乐组	-1
3	音乐组	0

## Sheet: 纵表-PSQI
序号组别	组别	PSQI差值
1	对照组	-1
1	对照组	-1
1	对照组	0
1	对照组	-2
1	对照组	0
1	对照组	-3
1	对照组	-1
1	对照组	0
1	对照组	0
1	对照组	2
1	对照组	1
1	对照组	-1
1	对照组	-3
1	对照组	0
1	对照组	2
1	对照组	-1
1	对照组	0
1	对照组	1
1	对照组	0
1	对照组	0
1	对照组	4
1	对照组	2
1	对照组	-1
1	对照组	0
1	对照组	-1
1	对照组	-1
1	对照组	-2
1	对照组	-1
1	对照组	-2
1	对照组	1
1	对照组	2
1	对照组	0
2	功法组	-2
2	功法组	0
2	功法组	-1
2	功法组	-2
2	功法组	-1
2	功法组	0
2	功法组	0
2	功法组	-1
2	功法组	-1
2	功法组	-2
2	功法组	-2
2	功法组	-2
2	功法组	-1
2	功法组	-1
2	功法组	-2
2	功法组	-1
2	功法组	-2
2	功法组	-2
2	功法组	-2
2	功法组	-1
2	功法组	-1
2	功法组	0
2	功法组	0
2	功法组	0
2	功法组	-2
2	功法组	-3
2	功法组	-1
2	功法组	-1
2	功法组	-1
2	功法组	0
2	功法组	-2
2	功法组	-1
3	音乐组	0
3	音乐组	1
3	音乐组	-1
3	音乐组	0
3	音乐组	-1
3	音乐组	1
3	音乐组	-2
3	音乐组	-2
3	音乐组	0
3	音乐组	1
3	音乐组	-1
3	音乐组	0
3	音乐组	-1
3	音乐组	-3
3	音乐组	-1
3	音乐组	1
3	音乐组	1
3	音乐组	-1
3	音乐组	-3
3	音乐组	-1
3	音乐组	-2
3	音乐组	-1
3	音乐组	1
3	音乐组	1
3	音乐组	-3
3	音乐组	0
3	音乐组	0
3	音乐组	2
3	音乐组	-2
3	音乐组	0
3	音乐组	0
3	音乐组	-1

## Sheet: 纵表-UPDRS
序号组别	组别	UPDRS差值
1	对照组	2
1	对照组	0
1	对照组	-1
1	对照组	-3
1	对照组	0
1	对照组	3
1	对照组	-2
1	对照组	0
1	对照组	-2
1	对照组	-2
1	对照组	0
1	对照组	0
1	对照组	2
1	对照组	3
1	对照组	-1
1	对照组	-2
1	对照组	1
1	对照组	-2
1	对照组	-1
1	对照组	0
1	对照组	1
1	对照组	0
1	对照组	-1
1	对照组	3
1	对照组	0
1	对照组	2
1	对照组	0
1	对照组	1
1	对照组	0
1	对照组	-1
1	对照组	0
1	对照组	-2
2	功法组	-2
2	功法组	5
2	功法组	-1
2	功法组	-5
2	功法组	0
2	功法组	-3
2	功法组	-3
2	功法组	-2
2	功法组	2
2	功法组	0
2	功法组	-2
2	功法组	0
2	功法组	-4
2	功法组	1
2	功法组	3
2	功法组	-1
2	功法组	-1
2	功法组	2
2	功法组	-1
2	功法组	-1
2	功法组	-2
2	功法组	-2
2	功法组	-2
2	功法组	-1
2	功法组	-4
2	功法组	-2
2	功法组	-1
2	功法组	-2
2	功法组	4
2	功法组	-1
2	功法组	-1
2	功法组	-1
3	音乐组	2
3	音乐组	1
3	音乐组	1
3	音乐组	0
3	音乐组	-1
3	音乐组	2
3	音乐组	3
3	音乐组	-1
3	音乐组	-2
3	音乐组	2
3	音乐组	4
3	音乐组	-1
3	音乐组	1
3	音乐组	3
3	音乐组	1
3	音乐组	-2
3	音乐组	0
3	音乐组	-1
3	音乐组	0
3	音乐组	-2
3	音乐组	-2
3	音乐组	-1
3	音乐组	0
3	音乐组	-1
3	音乐组	-2
3	音乐组	0
3	音乐组	-5
3	音乐组	-2
3	音乐组	2
3	音乐组	2
3	音乐组	-3
3	音乐组	-4

## Sheet: 纵表-PDQ-39
序号组别	组别	PDQ差值
1	对照组	4
1	对照组	-6
1	对照组	-10
1	对照组	-3
1	对照组	-8
1	对照组	-5
1	对照组	0
1	对照组	-8
1	对照组	-6
1	对照组	-6
1	对照组	4
1	对照组	2
1	对照组	4
1	对照组	4
1	对照组	7
1	对照组	1
1	对照组	7
1	对照组	-1
1	对照组	1
1	对照组	4
1	对照组	2
1	对照组	-12
1	对照组	8
1	对照组	6
1	对照组	3
1	对照组	3
1	对照组	2
1	对照组	0
1	对照组	3
1	对照组	-1
1	对照组	-10
1	对照组	-1
2	功法组	1
2	功法组	-3
2	功法组	-3
2	功法组	5
2	功法组	-2
2	功法组	0
2	功法组	-8
2	功法组	-3
2	功法组	7
2	功法组	-4
2	功法组	-2
2	功法组	-1
2	功法组	-3
2	功法组	1
2	功法组	-2
2	功法组	-3
2	功法组	1
2	功法组	0
2	功法组	0
2	功法组	-3
2	功法组	-1
2	功法组	1
2	功法组	-3
2	功法组	7
2	功法组	-5
2	功法组	0
2	功法组	-3
2	功法组	-3
2	功法组	-3
2	功法组	-1
2	功法组	-5
2	功法组	-4
3	音乐组	1
3	音乐组	-3
3	音乐组	-3
3	音乐组	-3
3	音乐组	-1
3	音乐组	7
3	音乐组	-2
3	音乐组	2
3	音乐组	2
3	音乐组	7
3	音乐组	4
3	音乐组	4
3	音乐组	4
3	音乐组	1
3	音乐组	-3
3	音乐组	-4
3	音乐组	-3
3	音乐组	-10
3	音乐组	2
3	音乐组	6
3	音乐组	1
3	音乐组	-3
3	音乐组	-3
3	音乐组	0
3	音乐组	-2
3	音乐组	5
3	音乐组	-5
3	音乐组	1
3	音乐组	-2
3	音乐组	-3
3	音乐组	-3
3	音乐组	-4

## Sheet: MoCa
对照组前	对照组后	对照差值	功法组前	功法组后	功法差值	音乐组前	音乐组后	音乐差值
23	23	0	20	20	0	19	18	-1
23	22	-1	18	18	0	18	17	-1
22	23	1	22	22	0	21	22	1
19	19	0	21	21	0	19	20	1
21	21	0	20	22	2	18	17	-1
22	21	-1	19	21	2	22	22	0
18	18	0	21	21	0	20	22	2
23	24	1	20	20	0	21	20	-1
20	25	5	22	23	1	23	22	-1
18	18	0	23	24	1	21	21	0
21	20	-1	19	20	1	22	24	2
18	21	3	19	18	-1	20	21	1
19	19	0	20	20	0	23	23	0
22	20	-2	20	22	2	22	23	1
24	19	-5	20	21	1	18	18	0
20	19	-1	21	22	1	21	23	2
19	22	3	22	22	0	21	18	-3
22	22	0	22	21	-1	20	20	0
25	24	-1	21	19	-2	21	22	1
20	20	0	22	21	-1	18	18	0
19	20	1	18	19	1	20	21	1
20	20	0	20	20	0	22	21	-1
20	20	0	18	19	1	22	23	1
19	21	2	24	24	0	20	21	1
21	21	0	20	22	2	21	22	1
22	21	-1	19	20	1	18	19	1
20	20	0	22	22	0	19	19	0
20	23	3	20	21	1	19	21	2
19	18	-1	19	20	1	24	24	0
20	21	1	18	20	2	20	21	1
20	21	1	23	22	-1	22	21	-1
22	23	1	18	18	0	21	21	0
20.6562	20.9062	0.25	20.3438	20.7812	0.4375	20.5	20.7812	0.28125
1.78902	1.8203	1.75977	1.63844	1.56028	1.01401	1.6264	1.94662	1.14256

[truncated: 5 more sheets: MMSE, PSQI, UPDRS, PDQ-39, 年龄及性别]
